# Supplementary material for: ISA-TAB-Nano: A Specification for Sharing Nanomaterial Research Data in Spreadsheet-based Format
Source: BMC Biotechnol. 2013 Jan 14;13:2. doi: 10.1186/1472-6750-13-2 (PMC3598649; doi:10.1186/1472-6750-13-2)
Supplement: Additional file 2 — This file contains the examples described in Supporting File 1. [file 1472-6750-13-2-S2.zip]

Archive with 12 entries (12 files):
- examples/a_LDH-LLCPK1.xls
- examples/a_size-DLS.xls
- examples/i_NCL200612A.xls
- examples/m_NCL-20.xls
- examples/m_NCL-21.xls
- examples/m_NCL-22.xls
- examples/m_NCL-23.xls
- examples/m_NCL-24.xls
- examples/m_NCL-25.xls
- examples/m_NCL-26.xls
- examples/s_cytotoxicity-LLCPK1.xls
- examples/s_size-DLS.xls
