# Supplementary material for: ISA-TAB-Nano: A Specification for Sharing Nanomaterial Research Data in Spreadsheet-based Format
Source: BMC Biotechnol. 2013 Jan 14;13:2. doi: 10.1186/1472-6750-13-2 (PMC3598649; doi:10.1186/1472-6750-13-2)
Supplement: Additional file 2 — This file contains the examples described in Supporting File 1. [file 1472-6750-13-2-S2.zip › examples/a_LDH-LLCPK1.xls]

## Sheet: a_LDH-LLCPK1
Sample Name	Protocol REF	Performer	Assay Name	Measurement Value[LDH release]	Unit	Term Accession Number	Term Source Ref	Derived Data File	Image File
LLC-PK1-6h-NCL22-1	Test plate LDH assay	Marina Dobrovolskaia	LDH release assay		percentage	UO_0000187	UO	NCL-DNT-Report.pdf	LDH_LLC-PK1.jpg
LLC-PK1-6h-NCL22-2	Test plate LDH assay	Marina Dobrovolskaia	LDH release assay		percentage	UO_0000187	UO	NCL-DNT-Report.pdf	LDH_LLC-PK1.jpg
LLC-PK1-6h-NCL22-3	Test plate LDH assay	Marina Dobrovolskaia	LDH release assay		percentage	UO_0000187	UO	NCL-DNT-Report.pdf	LDH_LLC-PK1.jpg
LLC-PK1-6h-NCL22-4	Test plate LDH assay	Marina Dobrovolskaia	LDH release assay		percentage	UO_0000187	UO	NCL-DNT-Report.pdf	LDH_LLC-PK1.jpg
LLC-PK1-6h-NCL22-5	Test plate LDH assay	Marina Dobrovolskaia	LDH release assay		percentage	UO_0000187	UO	NCL-DNT-Report.pdf	LDH_LLC-PK1.jpg
LLC-PK1-6h-NCL22-6	Test plate LDH assay	Marina Dobrovolskaia	LDH release assay		percentage	UO_0000187	UO	NCL-DNT-Report.pdf	LDH_LLC-PK1.jpg
LLC-PK1-6h-NCL22-7	Test plate LDH assay	Marina Dobrovolskaia	LDH release assay		percentage	UO_0000187	UO	NCL-DNT-Report.pdf	LDH_LLC-PK1.jpg
LLC-PK1-6h-NCL22-8	Test plate LDH assay	Marina Dobrovolskaia	LDH release assay		percentage	UO_0000187	UO	NCL-DNT-Report.pdf	LDH_LLC-PK1.jpg
LLC-PK1-6h-NCL22-9	Test plate LDH assay	Marina Dobrovolskaia	LDH release assay		percentage	UO_0000187	UO	NCL-DNT-Report.pdf	LDH_LLC-PK1.jpg
LLC-PK1-6h-NCL23-1	Test plate LDH assay	Marina Dobrovolskaia	LDH release assay		percentage	UO_0000187	UO	NCL-DNT-Report.pdf	LDH_LLC-PK1.jpg
LLC-PK1-6h-NCL23-2	Test plate LDH assay	Marina Dobrovolskaia	LDH release assay		percentage	UO_0000187	UO	NCL-DNT-Report.pdf	LDH_LLC-PK1.jpg
LLC-PK1-6h-NCL23-3	Test plate LDH assay	Marina Dobrovolskaia	LDH release assay		percentage	UO_0000187	UO	NCL-DNT-Report.pdf	LDH_LLC-PK1.jpg
LLC-PK1-6h-NCL23-4	Test plate LDH assay	Marina Dobrovolskaia	LDH release assay		percentage	UO_0000187	UO	NCL-DNT-Report.pdf	LDH_LLC-PK1.jpg
LLC-PK1-6h-NCL23-5	Test plate LDH assay	Marina Dobrovolskaia	LDH release assay		percentage	UO_0000187	UO	NCL-DNT-Report.pdf	LDH_LLC-PK1.jpg
LLC-PK1-6h-NCL23-6	Test plate LDH assay	Marina Dobrovolskaia	LDH release assay		percentage	UO_0000187	UO	NCL-DNT-Report.pdf	LDH_LLC-PK1.jpg
LLC-PK1-6h-NCL23-7	Test plate LDH assay	Marina Dobrovolskaia	LDH release assay		percentage	UO_0000187	UO	NCL-DNT-Report.pdf	LDH_LLC-PK1.jpg
LLC-PK1-6h-NCL23-8	Test plate LDH assay	Marina Dobrovolskaia	LDH release assay		percentage	UO_0000187	UO	NCL-DNT-Report.pdf	LDH_LLC-PK1.jpg
LLC-PK1-6h-NCL23-9	Test plate LDH assay	Marina Dobrovolskaia	LDH release assay		percentage	UO_0000187	UO	NCL-DNT-Report.pdf	LDH_LLC-PK1.jpg
LLC-PK1-6h-NCL24-1	Test plate LDH assay	Marina Dobrovolskaia	LDH release assay		percentage	UO_0000187	UO	NCL-DNT-Report.pdf	LDH_LLC-PK1.jpg
LLC-PK1-6h-NCL24-2	Test plate LDH assay	Marina Dobrovolskaia	LDH release assay		percentage	UO_0000187	UO	NCL-DNT-Report.pdf	LDH_LLC-PK1.jpg
LLC-PK1-6h-NCL24-3	Test plate LDH assay	Marina Dobrovolskaia	LDH release assay		percentage	UO_0000187	UO	NCL-DNT-Report.pdf	LDH_LLC-PK1.jpg
LLC-PK1-6h-NCL24-4	Test plate LDH assay	Marina Dobrovolskaia	LDH release assay		percentage	UO_0000187	UO	NCL-DNT-Report.pdf	LDH_LLC-PK1.jpg
LLC-PK1-6h-NCL24-5	Test plate LDH assay	Marina Dobrovolskaia	LDH release assay		percentage	UO_0000187	UO	NCL-DNT-Report.pdf	LDH_LLC-PK1.jpg
LLC-PK1-6h-NCL24-6	Test plate LDH assay	Marina Dobrovolskaia	LDH release assay		percentage	UO_0000187	UO	NCL-DNT-Report.pdf	LDH_LLC-PK1.jpg
LLC-PK1-6h-NCL24-7	Test plate LDH assay	Marina Dobrovolskaia	LDH release assay		percentage	UO_0000187	UO	NCL-DNT-Report.pdf	LDH_LLC-PK1.jpg
LLC-PK1-6h-NCL24-8	Test plate LDH assay	Marina Dobrovolskaia	LDH release assay		percentage	UO_0000187	UO	NCL-DNT-Report.pdf	LDH_LLC-PK1.jpg
LLC-PK1-6h-NCL24-9	Test plate LDH assay	Marina Dobrovolskaia	LDH release assay		percentage	UO_0000187	UO	NCL-DNT-Report.pdf	LDH_LLC-PK1.jpg
LLC-PK1-24h-NCL22-1	Test plate LDH assay	Marina Dobrovolskaia	LDH release assay		percentage	UO_0000187	UO	NCL-DNT-Report.pdf	LDH_LLC-PK1.jpg
LLC-PK1-24h-NCL22-2	Test plate LDH assay	Marina Dobrovolskaia	LDH release assay		percentage	UO_0000187	UO	NCL-DNT-Report.pdf	LDH_LLC-PK1.jpg
LLC-PK1-24h-NCL22-3	Test plate LDH assay	Marina Dobrovolskaia	LDH release assay		percentage	UO_0000187	UO	NCL-DNT-Report.pdf	LDH_LLC-PK1.jpg
LLC-PK1-24h-NCL22-4	Test plate LDH assay	Marina Dobrovolskaia	LDH release assay		percentage	UO_0000187	UO	NCL-DNT-Report.pdf	LDH_LLC-PK1.jpg
LLC-PK1-24h-NCL22-5	Test plate LDH assay	Marina Dobrovolskaia	LDH release assay		percentage	UO_0000187	UO	NCL-DNT-Report.pdf	LDH_LLC-PK1.jpg
LLC-PK1-24h-NCL22-6	Test plate LDH assay	Marina Dobrovolskaia	LDH release assay		percentage	UO_0000187	UO	NCL-DNT-Report.pdf	LDH_LLC-PK1.jpg
LLC-PK1-24h-NCL22-7	Test plate LDH assay	Marina Dobrovolskaia	LDH release assay		percentage	UO_0000187	UO	NCL-DNT-Report.pdf	LDH_LLC-PK1.jpg
LLC-PK1-24h-NCL22-8	Test plate LDH assay	Marina Dobrovolskaia	LDH release assay		percentage	UO_0000187	UO	NCL-DNT-Report.pdf	LDH_LLC-PK1.jpg
LLC-PK1-24h-NCL22-9	Test plate LDH assay	Marina Dobrovolskaia	LDH release assay		percentage	UO_0000187	UO	NCL-DNT-Report.pdf	LDH_LLC-PK1.jpg
LLC-PK1-24h-NCL23-1	Test plate LDH assay	Marina Dobrovolskaia	LDH release assay		percentage	UO_0000187	UO	NCL-DNT-Report.pdf	LDH_LLC-PK1.jpg
LLC-PK1-24h-NCL23-2	Test plate LDH assay	Marina Dobrovolskaia	LDH release assay		percentage	UO_0000187	UO	NCL-DNT-Report.pdf	LDH_LLC-PK1.jpg
LLC-PK1-24h-NCL23-3	Test plate LDH assay	Marina Dobrovolskaia	LDH release assay		percentage	UO_0000187	UO	NCL-DNT-Report.pdf	LDH_LLC-PK1.jpg
LLC-PK1-24h-NCL23-4	Test plate LDH assay	Marina Dobrovolskaia	LDH release assay		percentage	UO_0000187	UO	NCL-DNT-Report.pdf	LDH_LLC-PK1.jpg
LLC-PK1-24h-NCL23-5	Test plate LDH assay	Marina Dobrovolskaia	LDH release assay		percentage	UO_0000187	UO	NCL-DNT-Report.pdf	LDH_LLC-PK1.jpg
LLC-PK1-24h-NCL23-6	Test plate LDH assay	Marina Dobrovolskaia	LDH release assay		percentage	UO_0000187	UO	NCL-DNT-Report.pdf	LDH_LLC-PK1.jpg
LLC-PK1-24h-NCL23-7	Test plate LDH assay	Marina Dobrovolskaia	LDH release assay		percentage	UO_0000187	UO	NCL-DNT-Report.pdf	LDH_LLC-PK1.jpg
LLC-PK1-24h-NCL23-8	Test plate LDH assay	Marina Dobrovolskaia	LDH release assay		percentage	UO_0000187	UO	NCL-DNT-Report.pdf	LDH_LLC-PK1.jpg
LLC-PK1-24h-NCL23-9	Test plate LDH assay	Marina Dobrovolskaia	LDH release assay		percentage	UO_0000187	UO	NCL-DNT-Report.pdf	LDH_LLC-PK1.jpg
LLC-PK1-24h-NCL24-1	Test plate LDH assay	Marina Dobrovolskaia	LDH release assay		percentage	UO_0000187	UO	NCL-DNT-Report.pdf	LDH_LLC-PK1.jpg
LLC-PK1-24h-NCL24-2	Test plate LDH assay	Marina Dobrovolskaia	LDH release assay		percentage	UO_0000187	UO	NCL-DNT-Report.pdf	LDH_LLC-PK1.jpg
LLC-PK1-24h-NCL24-3	Test plate LDH assay	Marina Dobrovolskaia	LDH release assay		percentage	UO_0000187	UO	NCL-DNT-Report.pdf	LDH_LLC-PK1.jpg
LLC-PK1-24h-NCL24-4	Test plate LDH assay	Marina Dobrovolskaia	LDH release assay		percentage	UO_0000187	UO	NCL-DNT-Report.pdf	LDH_LLC-PK1.jpg
LLC-PK1-24h-NCL24-5	Test plate LDH assay	Marina Dobrovolskaia	LDH release assay		percentage	UO_0000187	UO	NCL-DNT-Report.pdf	LDH_LLC-PK1.jpg
LLC-PK1-24h-NCL24-6	Test plate LDH assay	Marina Dobrovolskaia	LDH release assay		percentage	UO_0000187	UO	NCL-DNT-Report.pdf	LDH_LLC-PK1.jpg
LLC-PK1-24h-NCL24-7	Test plate LDH assay	Marina Dobrovolskaia	LDH release assay		percentage	UO_0000187	UO	NCL-DNT-Report.pdf	LDH_LLC-PK1.jpg
LLC-PK1-24h-NCL24-8	Test plate LDH assay	Marina Dobrovolskaia	LDH release assay		percentage	UO_0000187	UO	NCL-DNT-Report.pdf	LDH_LLC-PK1.jpg
LLC-PK1-24h-NCL24-9	Test plate LDH assay	Marina Dobrovolskaia	LDH release assay		percentage	UO_0000187	UO	NCL-DNT-Report.pdf	LDH_LLC-PK1.jpg
LLC-PK1-48h-NCL22-1	Test plate LDH assay	Marina Dobrovolskaia	LDH release assay		percentage	UO_0000187	UO	NCL-DNT-Report.pdf	LDH_LLC-PK1.jpg
LLC-PK1-48h-NCL22-2	Test plate LDH assay	Marina Dobrovolskaia	LDH release assay		percentage	UO_0000187	UO	NCL-DNT-Report.pdf	LDH_LLC-PK1.jpg
LLC-PK1-48h-NCL22-3	Test plate LDH assay	Marina Dobrovolskaia	LDH release assay		percentage	UO_0000187	UO	NCL-DNT-Report.pdf	LDH_LLC-PK1.jpg
LLC-PK1-48h-NCL22-4	Test plate LDH assay	Marina Dobrovolskaia	LDH release assay		percentage	UO_0000187	UO	NCL-DNT-Report.pdf	LDH_LLC-PK1.jpg
LLC-PK1-48h-NCL22-5	Test plate LDH assay	Marina Dobrovolskaia	LDH release assay		percentage	UO_0000187	UO	NCL-DNT-Report.pdf	LDH_LLC-PK1.jpg
LLC-PK1-48h-NCL22-6	Test plate LDH assay	Marina Dobrovolskaia	LDH release assay		percentage	UO_0000187	UO	NCL-DNT-Report.pdf	LDH_LLC-PK1.jpg
LLC-PK1-48h-NCL22-7	Test plate LDH assay	Marina Dobrovolskaia	LDH release assay		percentage	UO_0000187	UO	NCL-DNT-Report.pdf	LDH_LLC-PK1.jpg
LLC-PK1-48h-NCL22-8	Test plate LDH assay	Marina Dobrovolskaia	LDH release assay		percentage	UO_0000187	UO	NCL-DNT-Report.pdf	LDH_LLC-PK1.jpg
LLC-PK1-48h-NCL22-9	Test plate LDH assay	Marina Dobrovolskaia	LDH release assay		percentage	UO_0000187	UO	NCL-DNT-Report.pdf	LDH_LLC-PK1.jpg
LLC-PK1-48h-NCL23-1	Test plate LDH assay	Marina Dobrovolskaia	LDH release assay		percentage	UO_0000187	UO	NCL-DNT-Report.pdf	LDH_LLC-PK1.jpg
LLC-PK1-48h-NCL23-2	Test plate LDH assay	Marina Dobrovolskaia	LDH release assay		percentage	UO_0000187	UO	NCL-DNT-Report.pdf	LDH_LLC-PK1.jpg
LLC-PK1-48h-NCL23-3	Test plate LDH assay	Marina Dobrovolskaia	LDH release assay		percentage	UO_0000187	UO	NCL-DNT-Report.pdf	LDH_LLC-PK1.jpg
LLC-PK1-48h-NCL23-4	Test plate LDH assay	Marina Dobrovolskaia	LDH release assay		percentage	UO_0000187	UO	NCL-DNT-Report.pdf	LDH_LLC-PK1.jpg
LLC-PK1-48h-NCL23-5	Test plate LDH assay	Marina Dobrovolskaia	LDH release assay		percentage	UO_0000187	UO	NCL-DNT-Report.pdf	LDH_LLC-PK1.jpg
LLC-PK1-48h-NCL23-6	Test plate LDH assay	Marina Dobrovolskaia	LDH release assay		percentage	UO_0000187	UO	NCL-DNT-Report.pdf	LDH_LLC-PK1.jpg
LLC-PK1-48h-NCL23-7	Test plate LDH assay	Marina Dobrovolskaia	LDH release assay		percentage	UO_0000187	UO	NCL-DNT-Report.pdf	LDH_LLC-PK1.jpg
LLC-PK1-48h-NCL23-8	Test plate LDH assay	Marina Dobrovolskaia	LDH release assay		percentage	UO_0000187	UO	NCL-DNT-Report.pdf	LDH_LLC-PK1.jpg
LLC-PK1-48h-NCL23-9	Test plate LDH assay	Marina Dobrovolskaia	LDH release assay		percentage	UO_0000187	UO	NCL-DNT-Report.pdf	LDH_LLC-PK1.jpg
LLC-PK1-48h-NCL24-1	Test plate LDH assay	Marina Dobrovolskaia	LDH release assay		percentage	UO_0000187	UO	NCL-DNT-Report.pdf	LDH_LLC-PK1.jpg
LLC-PK1-48h-NCL24-2	Test plate LDH assay	Marina Dobrovolskaia	LDH release assay		percentage	UO_0000187	UO	NCL-DNT-Report.pdf	LDH_LLC-PK1.jpg
LLC-PK1-48h-NCL24-3	Test plate LDH assay	Marina Dobrovolskaia	LDH release assay		percentage	UO_0000187	UO	NCL-DNT-Report.pdf	LDH_LLC-PK1.jpg
LLC-PK1-48h-NCL24-4	Test plate LDH assay	Marina Dobrovolskaia	LDH release assay		percentage	UO_0000187	UO	NCL-DNT-Report.pdf	LDH_LLC-PK1.jpg
LLC-PK1-48h-NCL24-5	Test plate LDH assay	Marina Dobrovolskaia	LDH release assay		percentage	UO_0000187	UO	NCL-DNT-Report.pdf	LDH_LLC-PK1.jpg
LLC-PK1-48h-NCL24-6	Test plate LDH assay	Marina Dobrovolskaia	LDH release assay		percentage	UO_0000187	UO	NCL-DNT-Report.pdf	LDH_LLC-PK1.jpg
LLC-PK1-48h-NCL24-7	Test plate LDH assay	Marina Dobrovolskaia	LDH release assay		percentage	UO_0000187	UO	NCL-DNT-Report.pdf	LDH_LLC-PK1.jpg
LLC-PK1-48h-NCL24-8	Test plate LDH assay	Marina Dobrovolskaia	LDH release assay		percentage	UO_0000187	UO	NCL-DNT-Report.pdf	LDH_LLC-PK1.jpg
LLC-PK1-48h-NCL24-9	Test plate LDH assay	Marina Dobrovolskaia	LDH release assay		percentage	UO_0000187	UO	NCL-DNT-Report.pdf	LDH_LLC-PK1.jpg
