# Supplementary material for: ISA-TAB-Nano: A Specification for Sharing Nanomaterial Research Data in Spreadsheet-based Format
Source: BMC Biotechnol. 2013 Jan 14;13:2. doi: 10.1186/1472-6750-13-2 (PMC3598649; doi:10.1186/1472-6750-13-2)
Supplement: Additional file 2 — This file contains the examples described in Supporting File 1. [file 1472-6750-13-2-S2.zip › examples/a_size-DLS.xls]

## Sheet: a_Size-DLS
Sample Name	Protocol REF	Performer	Assay Name	Factor Value[temperature]	Term Accession Number	Term Source Ref	Unit	Term Accession Number	Term Source Ref	Factor Value[solvent medium]	Measurement Value[hydrodynamic diameter]	Statistic	Unit	Term Accession Number	Term Source Ref	Measurement Value[Peak Size]	Unit	Term Accession Number	Term Source Ref	Measurement Value[PDI]	Derived Data File	Derived Data File	Image File
NCL-20-1	Measuring the size of nanoparticles in aqueous media using batch-mode dynamic light scattering	Anil Patri	size by DLS assay	25	PATO_0000146	PATO	celsius	UO_0000027	UO	saline	5.2	z-average	nm	UO_0000018	UO	4.4	nm	UO_0000018	UO	0.122	NCL-Dendrimer-Based_MRI_Contrast_Agent.pdf	SizeSummaryTable.jpg	SizeNCL20_Saline_25.jpg
NCL-20-1	Measuring the size of nanoparticles in aqueous media using batch-mode dynamic light scattering	Anil Patri	size by DLS assay	25	PATO_0000146	PATO	celsius	UO_0000027	UO	PBS	8.6	z-average	nm	UO_0000018	UO	6.2	nm	UO_0000018	UO	0.211	NCL-Dendrimer-Based_MRI_Contrast_Agent.pdf	SizeSummaryTable.jpg	SizeNCL20_PBS_25.jpg
NCL-22-1	Measuring the size of nanoparticles in aqueous media using batch-mode dynamic light scattering	Anil Patri	size by DLS assay	25	PATO_0000146	PATO	celsius	UO_0000027	UO	saline	8.5	z-average	nm	UO_0000018	UO	6	nm	UO_0000018	UO	0.2	NCL-Dendrimer-Based_MRI_Contrast_Agent.pdf	SizeSummaryTable.jpg	SizeNCL22_Saline_25.jpg
NCL-22-1	Measuring the size of nanoparticles in aqueous media using batch-mode dynamic light scattering	Anil Patri	size by DLS assay	25	PATO_0000146	PATO	celsius	UO_0000027	UO	PBS	6.6	z-average	nm	UO_0000018	UO	5.2	nm	UO_0000018	UO	0.214	NCL-Dendrimer-Based_MRI_Contrast_Agent.pdf	SizeSummaryTable.jpg	SizeNCL22_PBS_25.jpg
NCL-22-1	Measuring the size of nanoparticles in aqueous media using batch-mode dynamic light scattering	Anil Patri	size by DLS assay	37	PATO_0000146	PATO	celsius	UO_0000027	UO	PBS	7.9	z-average	nm	UO_0000018	UO	5.1	nm	UO_0000018	UO	0.282	NCL-Dendrimer-Based_MRI_Contrast_Agent.pdf	SizeSummaryTable.jpg	SizeNCL22_PBS_37.jpg
NCL-23-1	Measuring the size of nanoparticles in aqueous media using batch-mode dynamic light scattering	Anil Patri	size by DLS assay	25	PATO_0000146	PATO	celsius	UO_0000027	UO	saline	7.4	z-average	nm	UO_0000018	UO	5.3	nm	UO_0000018	UO	0.235	NCL-Dendrimer-Based_MRI_Contrast_Agent.pdf	SizeSummaryTable.jpg	SizeNCL23_Saline_25.jpg
NCL-23-1	Measuring the size of nanoparticles in aqueous media using batch-mode dynamic light scattering	Anil Patri	size by DLS assay	25	PATO_0000146	PATO	celsius	UO_0000027	UO	PBS	8.4	z-average	nm	UO_0000018	UO	6.1	nm	UO_0000018	UO	0.265	NCL-Dendrimer-Based_MRI_Contrast_Agent.pdf	SizeSummaryTable.jpg	SizeNCL23_PBS_25.jpg
NCL-23-1	Measuring the size of nanoparticles in aqueous media using batch-mode dynamic light scattering	Anil Patri	size by DLS assay	37	PATO_0000146	PATO	celsius	UO_0000027	UO	PBS	9.8	z-average	nm	UO_0000018	UO	5.6	nm	UO_0000018	UO	0.358	NCL-Dendrimer-Based_MRI_Contrast_Agent.pdf	SizeSummaryTable.jpg	SizeNCL23_PBS_37.jpg
