# Supplementary material for: ISA-TAB-Nano: A Specification for Sharing Nanomaterial Research Data in Spreadsheet-based Format
Source: BMC Biotechnol. 2013 Jan 14;13:2. doi: 10.1186/1472-6750-13-2 (PMC3598649; doi:10.1186/1472-6750-13-2)
Supplement: Additional file 2 — This file contains the examples described in Supporting File 1. [file 1472-6750-13-2-S2.zip › examples/i_NCL200612A.xls]

## Sheet: i_NCL200612A
ONTOLOGY SOURCE REFERENCE
Term Source Name	MO	NPO	UO	ChEBI	PATO	NCIt
Term Source File	http://purl.bioontology.org/ontology/MO	http://purl.bioontology.org/ontology/npo	http://purl.bioontology.org/ontology/UO	http://purl.bioontology.org/ontology/CHEBI	http://purl.bioontology.org/ontology/PATO	http://ncit.nci.nih.gov/
Term Source Version	v. 1.3.1.1	v. 2011-02-12		v. 80		v. 11.11d
Term Source Description	MGED Ontology	NanoParticle Ontology	Unit Ontology	Chemical Entities of Biological Interest	Phenotype Ontology	NCI Thesaurus
INVESTIGATION
Investigation Identifier	NCL200612A
Investigation Title	Dendrimer-Based MRI Contrast Agents
Investigation Description	The goal of this investigation is to characterize a PAMAM dendrimer with an associated gadolinium chelate MRI contrast agent.
Investigation Disease
Investigation Disease Term Accession Number
Investigation Disease Term Source REF
Investigation Outcome
Investigation Submission Date	2002-11-30
Investigation Public Release Date	2002-11-30
INVESTIGATION CONTACTS
Investigation Person Last Name	McNeil
Investigation Person First Name	Scott
Investigation Person Mid Initials	E
Investigation Person Email	mcneils@mail.nih.gov
Investigation Person Phone	3018466939
Investigation Person Fax
Investigation Person Address	MSC 1050 Boyles Street, Frederick, MD 21702
Investigation Person Affiliation	Nanotechnology Characterization Laboratory
Investigation Person Roles	investigator
Investigation Person Roles Term Accession Number
Investigation Person Roles Term Source REF	MO
INVESTIGATION PUBLICATIONS
Investigation PubMed ID	18095846
Investigation Publication DOI	10.2217/17435889.2.6.789
Investigation Publication Author list	Hall JB; Dobrovolskaia MA; Patri AK; McNeil SE
Investigation Publication Title	Characterization of nanoparticles for therapeutics
Investigation Publication Status	published
Investigation Publication Status Term Accession Number
Investigation Publication Status Term Source REF
STUDY
Study Identifier	NCL200612A-Size
Study Title	Hydrodynamic Size/Size Distribution via Dynamic Light Scattering (DLS)
Study Submission Date	2002-11-30
Study Public Release Date	2002-11-30
Study Description	Dynamic light scattering(DLS) technique was used to measure the hydrodynamic size of dendritic nanomaterials. The effects of sample concentration, buffer and temperature on the hydrodynamic size (stability) also were measured.
Study Disease
Study Disease Term Accession Number
Study Disease Term Source REF
Study Outcome	Hydrodynamic size (diameter) of the dendrimer samples NCL22, NCL23 and NCL20 were measured in aqueous solutions using DLS at 25 °C and 37 °C. An instrument with a backscattering detector was used for these measurements in batch mode (no fractionation). This technique does not have the resolving power of differentiating monomers and dimers without fractionation. Samples were weighed, dissolved in …
Study File Name	s_size-DLS.xls
STUDY DESIGN DESCRIPTORS
Study Design Type	comparison
Study Design Type Term Accession Number
Study Design Type Term Source REF
STUDY CONTACTS
Study Person Last Name	Patri
Study Person First Name	Anil
Study Person Mid Initials	K
Study Person Email	patria@mail.nih.gov
Study Person Phone	3018465237
Study Person Fax
Study Person Address	MSC 1050 Boyles Street, Frederick, MD 21702
Study Person Affiliation	Nanotechnology Characterization Laboratory
Study Person Roles	investigator
Study Person Roles Term Accession Number
Study Person Roles Term Source REF	MO
STUDY PUBLICATIONS
Study PubMed ID	18095846
Study Publication DOI	10.2217/17435889.2.6.789
Study Publication Author list	Hall JB; Dobrovolskaia MA; Patri AK; McNeil SE
Study Publication Title	Characterization of nanoparticles for therapeutics
Study Publication Status	published
Study Publication Status Term Accession Number
Study Publication Status Term Source REF
STUDY ASSAYS
Study Assay Measurement Type	hydrodynamic size
Study Assay Measurement Type Term Accession Number
Study Assay Measurement Type Term Source REF
Study Assay Technology Type	dynamic light scattering(DLS)
Study Assay Technology Type Term Accession Number	NPO_1469
Study Assay Technology Type Term Source REF	NPO
Study Assay Technology Platform
Study Assay Measurement Name	hydrodynamic diameter; peak size; PDI
Study Assay Measurement Name Term Accession Number	; ; NPO_1155
Study Assay Measurement Name Term Source REF	; ; NPO
Study Assay File Name	a_size-DLS.xls
STUDY FACTORS
Study Factor Name	temperature	solvent medium
Study Factor Name Term Accession Number	PATO_0000146	NPO_1855
Study Factor Name Term Source REF	PATO	NPO
Study Factor Type	condition	condition
Study Factor Type Term Accession Number
Study Factor Type Term Source REF
STUDY PROTOCOLS
Study Protocol Name	Measuring the size of nanoparticles in aqueous media using batch-mode dynamic light scattering
Study Protocol Type	sample preparation procedure; particle size measurement procedure
Study Protocol Type Term Accession Number
Study Protocol Type Term Source REF
Study Protocol Description	This assay protocol outlines procedures for sample preparation and the determination of mean nanoparticle size (hydrodynamic diameter) using batch-mode dynamic light scattering (DLS) in dilute aqueous suspensions. Although particle sie is the primary determinant of the measured diffusion coefficient, other parameters can impact these measurements and influence the measured size. Therefore, guidel…
Study Protocol URI	NCL_Method_PCC-1.pdf
Study Protocol Version	1.1
Study Protocol Parameters Name	pH; NaCl concentration; particle concentration
Study Protocol Parameters Name Term Accession Number	UO_0000196; ; NPO_1830
Study Protocol Parameters Name Term Source REF	UO; ;NPO
Study Protocol Components Name	Mastersizer 2000 (Malvern DLS)
Study Protocol Components Type	DLS instrument
Study Protocol Components Type Term Accession Number	NPO_1766
Study Protocol Components Type Term Source REF	NPO
STUDY
Study Identifier	NCL200612A-CytoxicityLLC-PK1
Study Title	Cytotoxicity characterization in LLC-PK1 cells
Study Submission Date	2002-11-30
Study Public Release Date	2002-11-30
Study Description	Nanoparticle biocompatibility was evaluated in the porcine renal proximal tubule cell line, LLC-PK1. Cytotoxicity was determined as described in the NCL protocol for LLC-PK1 Kidney Cytotoxicity Assay(GTA-1). Briefly, test materials were diluted to the desired assay concentrations in cell culture media. Cells were preincubated for 24 h prior to adding test material, reaching an approximate conflue…
Study Disease
Study Disease Term Accession Number
Study Disease Term Source REF
Study Outcome	NCL22, NCL23 and NCL24 were found to be minimally cytotoxic, under the testing conditions utilized.
Study File Name	s_cytotoxicity-LLC-PK1.xls
STUDY DESIGN DESCRIPTORS
Study Design Type	comparison
Study Design Type Term Accession Number
Study Design Type Term Source REF
STUDY CONTACTS
Study Person Last Name	Dobrovolskaia
Study Person First Name	Marina
Study Person Mid Initials	A
Study Person Email	marina@mail.nih.gov
Study Person Phone	3018466352
Study Person Fax
Study Person Address	MSC 1050 Boyles Street, Frederick, MD 21702
Study Person Affiliation	Nanotechnology Characterization Laboratory
Study Person Roles	investigator
Study Person Roles Term Accession Number
Study Person Roles Term Source REF	MO
STUDY PUBLICATIONS
Study PubMed ID	18095846
Study Publication DOI	10.2217/17435889.2.6.789
Study Publication Author list	Hall JB; Dobrovolskaia MA; Patri AK; McNeil SE
Study Publication Title	Characterization of nanoparticles for therapeutics
Study Publication Status	published
Study Publication Status Term Accession Number
Study Publication Status Term Source REF
STUDY ASSAYS
Study Assay Measurement Type	MTT Assay	LDH Release Assay
Study Assay Measurement Type Term Accession Number		NPO_1709
Study Assay Measurement Type Term Source REF		NPO
Study Assay Technology Type
Study Assay Technology Type Term Accession Number
Study Assay Technology Type Term Source REF
Study Assay Technology Platform
Study Assay Measurement Name	cell viability	LDH release
Study Assay Measurement Name Term Accession Number	NPO_1343
Study Assay Measurement Name Term Source REF	NPO
Study Assay File Name	a_MTT-LLCPK1.xls	a_LDH-LLCPK1.xls
STUDY FACTORS
Study Factor Name	material	particle concentration	time of exposure
Study Factor Name Term Accession Number		NPO_1830	NPO_1819
Study Factor Name Term Source REF		NPO	NPO
Study Factor Type	nanoparticle
Study Factor Type Term Accession Number
Study Factor Type Term Source REF
STUDY PROTOCOLS
Study Protocol Name	Time-6-24-48 plate MTT assay	Test plate LDH assay	Time zero plate MTT assay	cell preparation in four 96-well plates	APAP positive control preparation	Triton-X-100 positive control preparation	MTT assay reagent preparation	Test sample and positive control addition	LDH assay reagent preparation
Study Protocol Type				cell preparation	control preparation	control preparation	reagent preparation		reagent preparation
Study Protocol Type Term Accession Number
Study Protocol Type Term Source REF
Study Protocol Description	Test Plates: 6, 24 and 48 hour exposures (MTT Assay) 5.4.1 Remove appropriate test plate from incubator and replace media from Triton-X positive control wells (see plate format in Appendix) with 200 mL 1% Triton-X (made in Step 4.1.2). Let the plate set for 10 minutes at room temperature. Spin plate at 700 x g for 3 minutes. 5.4.2 Remove 100 mL of media from each well and transfer it to another p…	Test Plates: 0, 6, 24 and 48 hour exposures (LDH Assay) (Adapted from Biovision LDH Cytotoxicity Assay Kit, K311-400) 5.5.1 Add 100 mL of the Reaction Mixture (step 4.3.2) to each well of transfer plate. Shake plate on an orbital shaker briefly to mix samples. 5.5.2 Incubate at room temperature for up to 20 minutes in the dark. 5.5.3 Read the plate on plate reader at 490 nm using a reference wave…	5.2.1 Remove time zero plate from incubator and replace media from Triton-X positive control wells (see plate format in Appendix) with 200 mL 1% Triton-X (made in Step 4.1.2). Add 100 mL of media to the remaining wells. Let the plate set for 10 minutes at room temperature. Spin plate at 700 x g for 3 minutes. 5.2.2 Remove 100 mL of media from each well and transfer it to another plate, maintainin…	5.1.1 Harvest cryopreserved cells from prepared flasks (limit to 20 passages). 5.1.2 Count cell concentration using a coulter counter or hemocytometer. 5.1.3 Dilute cells to a density of 2.5 x 105 cells/mL in M199 (3% FBS) cell culture media. 5.1.4 Plate 100 mL cells/well as per plate format (Appendix) for four 96-well plates (time zero, 6 hour sample exposure, 24 hour sample exposure, 48 hour sa…	4.1.1 Acetaminophen (APAP) positive control: Add 19 mg to a total volume of 5 mL M199 Cell Culture Media (with 3% FBS) to make a 25 mM solution. Sterile filter using a 0.2 mm filter.	4.1.2 1% Triton-X-100 positive control: Add 1 mL of Triton-X-100 to 99 mL of media. Sterile filter using a 0.2 mm filter.	4.2.1 MTT solution: 5 mg/mL MTT in PBS, store for up to one month at 4°C in dark 4.2.2 Glycine Buffer: 0.1 M glycine (MW 75.07), 0.1 M NaCl (MW 58.44), pH 10.5, store at room temperature.	5.3.1 The highest concentration of nanoparticle tested should be at the limit of solubility. The test sample should be at physiological pH. Neutralization of acidic/basic test samples may be required. 5.3.2 Dilute test compound in media, making a total of 9 1:4 dilutions. 5.3.3 Add 100 mL of each sample dilution and positive control to 6 hour, 24 hour and 48 hour exposure plates as per the plate …	4.3.1 Reconstitute catalyst in 1 mL dH20 for 10 min with occasional vortexing (stable for 2 weeks at 4°C). 4.3.2 Reaction mixture (for one 96-well plate): Add 250 mL of reconstituted catalyst solution to 11.25 mL of dye solution (stable for 2 weeks at 4°C).
Study Protocol URI	NCL_Method_GTA-1.pdf	NCL_Method_GTA-1.pdf	NCL_Method_GTA-1.pdf	NCL_Method_GTA-1.pdf	NCL_Method_GTA-1.pdf	NCL_Method_GTA-1.pdf	NCL_Method_GTA-1.pdf	NCL_Method_GTA-1.pdf	NCL_Method_GTA-1.pdf
Study Protocol Version	1.1	1.1	1.1	1.1	1.1	1.1	1.1	1.1	1.1
Study Protocol Parameters Name
Study Protocol Parameters Name Term Accession Number
Study Protocol Parameters Name Term Source REF
Study Protocol Components Name	MTT; acetaminophen; dimethyl sulfoxide; glycine; sodium chloride; triton-X-100; M199 cell culture media; fetal bovine serum; nanoparticle; costar 96 well flat bottom cell culture plates; plate reader; centrifuge set at 700-800 x g (Allegra X-15R, Beckman Coulter) with 96 well plate adapter; orbital plate shaker	acetaminophen; dimethyl sulfoxide; glycine; sodium chloride; triton-X-100; M199 cell culture media; fetal bovine serum; biovision LDH-cytoxicity assay kit; nanoparticle; costar 96 well flat bottom cell culture plates; plate reader; centrifuge set at 700-800 x g (Allegra X-15R, Beckman Coulter) with 96 well plate adapter; orbital plate shaker	MTT; acetaminophen; dimethyl sulfoxide; glycine; sodium chloride; triton-X-100; M199 cell culture media; fetal bovine serum; costar 96 well flat bottom cell culture plates; plate reader; centrifuge set at 700-800 x g (Allegra X-15R, Beckman Coulter) with 96 well plate adapter; orbital plate shaker	M199 cell culture media; fetal bovine serum; costar 96 well flat bottom cell culture plates; plate reader; centrifuge set at 700-800 x g (Allegra X-15R, Beckman Coulter) with 96 well plate adapter; orbital plate shaker	acetaminophen; M199 cell culture media; fetal bovine serum	triton-X-100; M199 cell culture media; fetal bovine serum	MTT;glycine; sodium chloride	acetaminophen;glycine; sodium chloride; triton-X-100; M199 cell culture media; fetal bovine serum; nanoparticle; costar 96 well flat bottom cell culture plates; plate reader; centrifuge set at 700-800 x g (Allegra X-15R, Beckman Coulter) with 96 well plate adapter; orbital plate shaker	biovision LDH-cytoxicity assay kit
Study Protocol Components Type	reagent; reagent; reagent; reagent; reagent; reagent; reagent; reagent; reagent; material; instrument; instrument; instrument	reagent; reagent; reagent; reagent; reagent; reagent; reagent; reagent; reagent; material; instrument; instrument; instrument	reagent; reagent; reagent; reagent; reagent;reagent; reagent; reagent; material; instrument; instrument; instrument	reagent; reagent;material; instrument; instrument; instrument	reagent; reagent; reagent	reagent; reagent; reagent	reagent; reagent; reagent	reagent; reagent; reagent; reagent; reagent; reagent; reagent; material; instrument; instrument; instrument	reagent
Study Protocol Components Type Term Accession Number	NPO_290; NPO_290; NPO_290; NPO_290; NPO_290; NPO_290; NPO_290; NPO_290;NPO_290; ; NPO_1436; NPO_1436; NPO_1436	NPO_290; NPO_290; NPO_290; NPO_290; NPO_290; NPO_290; NPO_290; NPO_290;NPO_290; ; NPO_1436; NPO_1436; NPO_1436	NPO_290; NPO_290; NPO_290; NPO_290; NPO_290; NPO_290; NPO_290;NPO_290; ; NPO_1436; NPO_1436; NPO_1436	NPO_290; NPO_290; ; NPO_1436; NPO_1436; NPO_1436	NPO_290; NPO_290; NPO_290	NPO_290; NPO_290; NPO_290	NPO_290; NPO_290; NPO_290	NPO_290; NPO_290; NPO_290; NPO_290; NPO_290; NPO_290; NPO_290; ; NPO_1436; NPO_1436; NPO_1436	NPO_290
Study Protocol Components Type Term Source REF	NPO; NPO; NPO; NPO; NPO; NPO; NPO; NPO; NPO; ; NPO; NPO; NPO	NPO; NPO; NPO; NPO; NPO; NPO; NPO; NPO; NPO; ; NPO; NPO; NPO	NPO; NPO; NPO; NPO; NPO; NPO; NPO; NPO; ; NPO; NPO; NPO	NPO; NPO; ; NPO; NPO; NPO	NPO; NPO; NPO	NPO; NPO; NPO	NPO; NPO; NPO	NPO; NPO; NPO; NPO; NPO; NPO; NPO; ; NPO; NPO; NPO	NPO
