# Supplementary material for: ISA-TAB-Nano: A Specification for Sharing Nanomaterial Research Data in Spreadsheet-based Format
Source: BMC Biotechnol. 2013 Jan 14;13:2. doi: 10.1186/1472-6750-13-2 (PMC3598649; doi:10.1186/1472-6750-13-2)
Supplement: Additional file 2 — This file contains the examples described in Supporting File 1. [file 1472-6750-13-2-S2.zip › examples/m_NCL-21.xls]

## Sheet: Sheet1
Material Source Name	Material Name	Manufacturer Lot Identifier	Material Description	Material Synthesis	Material Design Rationale	Material Intended Application	Term Accession Number	Term Source REF	Material Type	Term Acession Number	Term Source REF	Material Chemical Name	Term Acession Number	Term Source REF	Characteristics[dendrimer branch{NPO:NPO_776}]	Characteristics[dendrimer generation]	Characteristics[molecular weight{NPO:NPO_1171}]	Unit	Term Accession	Term Source REF	Characteristics[theoretical number of groups]	Material Constituent	Material Linkage	Material Linkage Type	Term Accession	Term Source REF	Material Data File	Material Data File Type	Term Accession	Term Source REF	Material Data File Version	Material Data File Description
NCL-21	g4_pyr_dendrimer		G4 pyrrolidinone terminated PAMAM dendrimer			delivery of image contrast agent			nanoparticle sample; dendrimer	NPO_1404;NPO_735	NPO;NPO				1-3	4.0	22.31	kDa	UO_0000222	UO		g4_pyr_dendrimer_core; g4_pyr_dendrimer_branch; g4_pyr_dendrimer_terminalgroup					PyrrolidoneGroup.jpg	image	NCIt_C48179	NCIt
NCL-21	g4_pyr_dendrimer_core								dendrimer core molecule	NPO_803	NPO	diaminobutane											g4_pyr_dendrimer_branch	covalent linkage	NPO_563	NPO
NCL-21	g4_pyr_dendrimer_branch								dendrimer branch	NPO_776	NPO	poly(amidoamine)	53199	CHEBI									g4_pyr_dendrimer_terminalgroup	covalent linkage	NPO_563	NPO
NCL-21	g4_pyr_dendrimer_terminalgroup								terminal group	NPO_695	NPO	pyrrolidinone	38275	CHEBI							64
