# Supplementary material for: ISA-TAB-Nano: A Specification for Sharing Nanomaterial Research Data in Spreadsheet-based Format
Source: BMC Biotechnol. 2013 Jan 14;13:2. doi: 10.1186/1472-6750-13-2 (PMC3598649; doi:10.1186/1472-6750-13-2)
Supplement: Additional file 2 — This file contains the examples described in Supporting File 1. [file 1472-6750-13-2-S2.zip › examples/m_NCL-22.xls]

## Sheet: Sheet1
Material Source Name	Material Name	Material Description	Material Synthesis	Material Design Rationale	Material Intended Application	Term Accession Number	Term Source REF	Material Type	Term Accession Number	Term Source REF	Material Chemical Name	Term Accession Number	Term Source REF	Material Characteristic[dendrimer branch]	Material Characteristic[dendrimer generation]	Material Characteristic[molecular weight]	Unit	Term Accession Number	Term Source REF	Material Characteristic[theoretical number of groups]	Material Constituent	Material Linkage Name	Material Linkage Type	Term Accession Number	Term Source REF	Material Data File	Material Data File Type	Term Accession Number	Term Source REF	Material Data File Version	Material Data File Description
NCL-22	g45_coona_dendrimer	G4.5 COONa terminated PAMAM dendrimer			delivery of image contrast agent			nanoparticle sample; dendrimer	NPO_1404;NPO_735	NPO;NPO				1-4	4.5	26.28	kDa	UO_0000222	UO							NCL22.jpg	image	NCIt_C48179	NCIt
NCL-22	g45_coona_core							dendrimer core molecule	NPO_803	NPO	diaminobutane
NCL-22	g4_coona_branch							dendrimer branch	NPO_776	NPO	poly(amidoamine)	53199	CHEBI
NCL-22	g4_coona_group							terminal group	NPO_695	NPO	carboxyl group	46883	CHEBI							128						CarboxyGroup.jpg	image	NCIt_C48179	NCIt
