# Supplementary material for: ISA-TAB-Nano: A Specification for Sharing Nanomaterial Research Data in Spreadsheet-based Format
Source: BMC Biotechnol. 2013 Jan 14;13:2. doi: 10.1186/1472-6750-13-2 (PMC3598649; doi:10.1186/1472-6750-13-2)
Supplement: Additional file 2 — This file contains the examples described in Supporting File 1. [file 1472-6750-13-2-S2.zip › examples/m_NCL-24.xls]

## Sheet: Sheet1
Material Source Name	Material Name	Material Description	Material Synthesis	Material Design Rationale	Material Intended Application	Term Accession Number	Term Source REF	Material Type	Term Accession Number	Term Source REF	Material Chemical Name	Term Accession Number	Term Source REF	Material Characteristic[molecular formula]	Material Constituent	Material Linkage Name	Material Linkage Type	Term Accession Number	Term Source REF	Material Data File	Material Data File Type	Term Accession Number	Term Source REF	Material Data File Version	Material Data File Description
NCL-24	magnevist	gadolinium based image contrast agent			MRI contrast agent	NPO_581	NPO	scientific control; precursor; small molecule	NCIt_C64355; NCIt_C48044; NCIt_C48809;	NCIt;NCIt;NCIt;	gadopentetate dimeglumine	31797	ChEBI	[Gd+3] .CNC[C@H] (O) [C@@H] (O) [C@H] (O) [C@H] (O) CO.CNC[C@H] (O) [C@@H] (O) [C@H] (O) [C@H] (O) CO.OC(=O) CN(CCN(CCN(CC(O) =O) CC([O- ] ) =O) CC([O- ] ) =O) CC([O- ] ) =O						magnevist.jpg	image	NCIt_C48179	NCIt
