# Supplementary material for: ISA-TAB-Nano: A Specification for Sharing Nanomaterial Research Data in Spreadsheet-based Format
Source: BMC Biotechnol. 2013 Jan 14;13:2. doi: 10.1186/1472-6750-13-2 (PMC3598649; doi:10.1186/1472-6750-13-2)
Supplement: Additional file 2 — This file contains the examples described in Supporting File 1. [file 1472-6750-13-2-S2.zip › examples/m_NCL-25.xls]

## Sheet: Sheet1
Material Source Name	Material Name	Manufacturer Lot Identifier	Material Description	Material Synthesis	Material Design Rationale	Material Intended Application	Term Accession Number	Term Source REF	Material Type	Term Accession Number	Term Source REF	Material Chemical Name	Term Accession Number	Term Source REF	Characteristics[dendrimer branch{NPO:NPO_776}]	Characteristics[dendrimer generation]	Characteristics[molecular weight{NPO:NPO_1171}]	Unit	Term Accession Number	Term Source REF	Characteristics[molecular formula{NCIt:C48808}]	Material Constituent	Material Linkage	Material Linkage Type	Term Accession Number	Term Source REF	Material Data File	Material Data File Type	Term Accession Number	Term Source REF	Material Data File Version	Material Data File Description
NCL-20	g4_tris_dendrimer					delivery of image contrast agent			dendrimer; conjugated component	NPO_735; NPO_1826	NPO;NPO				1-2	4.0	18.15	kDa	UO_0000222	UO			magnevist	covalent linkage	NPO_563	NPO
NCL-24	magnevist		gadolinium based image contrast agent			MRI contrast agent	NPO_581	NPO	small molecule; imaging payload agent; conjugated component	NCIt_C48809; NPO_1534; NPO_1826	NCIt; NPO; NPO	gadopentetate dimeglumine	31797	ChEBI							[Gd+3] .CNC[C@H] (O) [C@@H] (O) [C@H] (O) [C@H] (O) CO.CNC[C@H] (O) [C@@H] (O) [C@H] (O) [C@H] (O) CO.OC(=O) CN(CCN(CCN(CC(O) =O) CC([O- ] ) =O) CC([O- ] ) =O) CC([O- ] ) =O						magnevist.jpg	image	NCIt_C48179	NCIt
NCL-25	g4_tris_dendrimer_magnevist_complex		G4 tris (hydroxyl) terminated PAMAM dendrimer-Magnevist® complex			MRI contrast agent	NPO_581	NPO	nanoparticle sample	NPO_1404	NPO											g4_tris_dendrimer; magnevist
