# Supplementary material for: ISA-TAB-Nano: A Specification for Sharing Nanomaterial Research Data in Spreadsheet-based Format
Source: BMC Biotechnol. 2013 Jan 14;13:2. doi: 10.1186/1472-6750-13-2 (PMC3598649; doi:10.1186/1472-6750-13-2)
Supplement: Additional file 2 — This file contains the examples described in Supporting File 1. [file 1472-6750-13-2-S2.zip › examples/s_cytotoxicity-LLCPK1.xls]

## Sheet: s_Cytotoxicity-LLCPK1
Source Name	Material Type	Characteristics[cell type{NCIt:C12508}]	Characteristics[ATCC#{NCIt:C15661}]	Protocol REF	Performer	Protocol REF	Performer	Sample Name	Term Source Ref	Term Accession Number	Factor Value[material]	Factor Value[particle concentration]	Unit	Term Accession Number	Term Source Ref	Factor Value[time of exposure]	unit	Term Accession Number	Term Source Ref
LLC-PK1	biospecimen	porcine proximal tubule cells	CL-101	cell preparation in four 96-well plates	Marina Dobrovolskaia	Test sample and positive control addition	Marina Dobrovolskaia	LLC-PK1-6h-NCL22-1			NCL-22	0.004	mg/mL	UO_0000176	UO	6	hour	UO_0000032	UO
LLC-PK1	biospecimen	porcine proximal tubule cells	CL-101	cell preparation in four 96-well plates	Marina Dobrovolskaia	Test sample and positive control addition	Marina Dobrovolskaia	LLC-PK1-6h-NCL22-2			NCL-22	0.008	mg/mL	UO_0000176	UO	6	hour	UO_0000032	UO
LLC-PK1	biospecimen	porcine proximal tubule cells	CL-101	cell preparation in four 96-well plates	Marina Dobrovolskaia	Test sample and positive control addition	Marina Dobrovolskaia	LLC-PK1-6h-NCL22-3			NCL-22	0.016	mg/mL	UO_0000176	UO	6	hour	UO_0000032	UO
LLC-PK1	biospecimen	porcine proximal tubule cells	CL-101	cell preparation in four 96-well plates	Marina Dobrovolskaia	Test sample and positive control addition	Marina Dobrovolskaia	LLC-PK1-6h-NCL22-4			NCL-22	0.032	mg/mL	UO_0000176	UO	6	hour	UO_0000032	UO
LLC-PK1	biospecimen	porcine proximal tubule cells	CL-101	cell preparation in four 96-well plates	Marina Dobrovolskaia	Test sample and positive control addition	Marina Dobrovolskaia	LLC-PK1-6h-NCL22-5			NCL-22	0.064	mg/mL	UO_0000176	UO	6	hour	UO_0000032	UO
LLC-PK1	biospecimen	porcine proximal tubule cells	CL-101	cell preparation in four 96-well plates	Marina Dobrovolskaia	Test sample and positive control addition	Marina Dobrovolskaia	LLC-PK1-6h-NCL22-6			NCL-22	0.128	mg/mL	UO_0000176	UO	6	hour	UO_0000032	UO
LLC-PK1	biospecimen	porcine proximal tubule cells	CL-101	cell preparation in four 96-well plates	Marina Dobrovolskaia	Test sample and positive control addition	Marina Dobrovolskaia	LLC-PK1-6h-NCL22-7			NCL-22	0.256	mg/mL	UO_0000176	UO	6	hour	UO_0000032	UO
LLC-PK1	biospecimen	porcine proximal tubule cells	CL-101	cell preparation in four 96-well plates	Marina Dobrovolskaia	Test sample and positive control addition	Marina Dobrovolskaia	LLC-PK1-6h-NCL22-8			NCL-22	0.512	mg/mL	UO_0000176	UO	6	hour	UO_0000032	UO
LLC-PK1	biospecimen	porcine proximal tubule cells	CL-101	cell preparation in four 96-well plates	Marina Dobrovolskaia	Test sample and positive control addition	Marina Dobrovolskaia	LLC-PK1-6h-NCL22-9			NCL-23	1	mg/mL	UO_0000176	UO	6	hour	UO_0000032	UO
LLC-PK1	biospecimen	porcine proximal tubule cells	CL-101	cell preparation in four 96-well plates	Marina Dobrovolskaia	Test sample and positive control addition	Marina Dobrovolskaia	LLC-PK1-6h-NCL23-1			NCL-23	0.004	mg/mL	UO_0000176	UO	6	hour	UO_0000032	UO
LLC-PK1	biospecimen	porcine proximal tubule cells	CL-101	cell preparation in four 96-well plates	Marina Dobrovolskaia	Test sample and positive control addition	Marina Dobrovolskaia	LLC-PK1-6h-NCL23-2			NCL-23	0.008	mg/mL	UO_0000176	UO	6	hour	UO_0000032	UO
LLC-PK1	biospecimen	porcine proximal tubule cells	CL-101	cell preparation in four 96-well plates	Marina Dobrovolskaia	Test sample and positive control addition	Marina Dobrovolskaia	LLC-PK1-6h-NCL23-3			NCL-23	0.016	mg/mL	UO_0000176	UO	6	hour	UO_0000032	UO
LLC-PK1	biospecimen	porcine proximal tubule cells	CL-101	cell preparation in four 96-well plates	Marina Dobrovolskaia	Test sample and positive control addition	Marina Dobrovolskaia	LLC-PK1-6h-NCL23-4			NCL-23	0.032	mg/mL	UO_0000176	UO	6	hour	UO_0000032	UO
LLC-PK1	biospecimen	porcine proximal tubule cells	CL-101	cell preparation in four 96-well plates	Marina Dobrovolskaia	Test sample and positive control addition	Marina Dobrovolskaia	LLC-PK1-6h-NCL23-5			NCL-23	0.064	mg/mL	UO_0000176	UO	6	hour	UO_0000032	UO
LLC-PK1	biospecimen	porcine proximal tubule cells	CL-101	cell preparation in four 96-well plates	Marina Dobrovolskaia	Test sample and positive control addition	Marina Dobrovolskaia	LLC-PK1-6h-NCL23-6			NCL-23	0.128	mg/mL	UO_0000176	UO	6	hour	UO_0000032	UO
LLC-PK1	biospecimen	porcine proximal tubule cells	CL-101	cell preparation in four 96-well plates	Marina Dobrovolskaia	Test sample and positive control addition	Marina Dobrovolskaia	LLC-PK1-6h-NCL23-7			NCL-23	0.256	mg/mL	UO_0000176	UO	6	hour	UO_0000032	UO
LLC-PK1	biospecimen	porcine proximal tubule cells	CL-101	cell preparation in four 96-well plates	Marina Dobrovolskaia	Test sample and positive control addition	Marina Dobrovolskaia	LLC-PK1-6h-NCL23-8			NCL-23	0.512	mg/mL	UO_0000176	UO	6	hour	UO_0000032	UO
LLC-PK1	biospecimen	porcine proximal tubule cells	CL-101	cell preparation in four 96-well plates	Marina Dobrovolskaia	Test sample and positive control addition	Marina Dobrovolskaia	LLC-PK1-6h-NCL23-9			NCL-23	1	mg/mL	UO_0000176	UO	6	hour	UO_0000032	UO
LLC-PK1	biospecimen	porcine proximal tubule cells	CL-101	cell preparation in four 96-well plates	Marina Dobrovolskaia	Test sample and positive control addition	Marina Dobrovolskaia	LLC-PK1-6h-NCL24-1			NCL-24	0.004	mg/mL	UO_0000176	UO	6	hour	UO_0000032	UO
LLC-PK1	biospecimen	porcine proximal tubule cells	CL-101	cell preparation in four 96-well plates	Marina Dobrovolskaia	Test sample and positive control addition	Marina Dobrovolskaia	LLC-PK1-6h-NCL24-2			NCL-24	0.008	mg/mL	UO_0000176	UO	6	hour	UO_0000032	UO
LLC-PK1	biospecimen	porcine proximal tubule cells	CL-101	cell preparation in four 96-well plates	Marina Dobrovolskaia	Test sample and positive control addition	Marina Dobrovolskaia	LLC-PK1-6h-NCL24-3			NCL-24	0.016	mg/mL	UO_0000176	UO	6	hour	UO_0000032	UO
LLC-PK1	biospecimen	porcine proximal tubule cells	CL-101	cell preparation in four 96-well plates	Marina Dobrovolskaia	Test sample and positive control addition	Marina Dobrovolskaia	LLC-PK1-6h-NCL24-4			NCL-24	0.032	mg/mL	UO_0000176	UO	6	hour	UO_0000032	UO
LLC-PK1	biospecimen	porcine proximal tubule cells	CL-101	cell preparation in four 96-well plates	Marina Dobrovolskaia	Test sample and positive control addition	Marina Dobrovolskaia	LLC-PK1-6h-NCL24-5			NCL-24	0.064	mg/mL	UO_0000176	UO	6	hour	UO_0000032	UO
LLC-PK1	biospecimen	porcine proximal tubule cells	CL-101	cell preparation in four 96-well plates	Marina Dobrovolskaia	Test sample and positive control addition	Marina Dobrovolskaia	LLC-PK1-6h-NCL24-6			NCL-24	0.128	mg/mL	UO_0000176	UO	6	hour	UO_0000032	UO
LLC-PK1	biospecimen	porcine proximal tubule cells	CL-101	cell preparation in four 96-well plates	Marina Dobrovolskaia	Test sample and positive control addition	Marina Dobrovolskaia	LLC-PK1-6h-NCL24-7			NCL-24	0.256	mg/mL	UO_0000176	UO	6	hour	UO_0000032	UO
LLC-PK1	biospecimen	porcine proximal tubule cells	CL-101	cell preparation in four 96-well plates	Marina Dobrovolskaia	Test sample and positive control addition	Marina Dobrovolskaia	LLC-PK1-6h-NCL24-8			NCL-24	0.512	mg/mL	UO_0000176	UO	6	hour	UO_0000032	UO
LLC-PK1	biospecimen	porcine proximal tubule cells	CL-101	cell preparation in four 96-well plates	Marina Dobrovolskaia	Test sample and positive control addition	Marina Dobrovolskaia	LLC-PK1-6h-NCL24-9			NCL-24	1	mg/mL	UO_0000176	UO	6	hour	UO_0000032	UO
LLC-PK1	biospecimen	porcine proximal tubule cells	CL-101	cell preparation in four 96-well plates	Marina Dobrovolskaia	Test sample and positive control addition	Marina Dobrovolskaia	LLC-PK1-24h-NCL22-1			NCL-22	0.004	mg/mL	UO_0000176	UO	24	hour	UO_0000032	UO
LLC-PK1	biospecimen	porcine proximal tubule cells	CL-101	cell preparation in four 96-well plates	Marina Dobrovolskaia	Test sample and positive control addition	Marina Dobrovolskaia	LLC-PK1-24h-NCL22-2			NCL-22	0.008	mg/mL	UO_0000176	UO	24	hour	UO_0000032	UO
LLC-PK1	biospecimen	porcine proximal tubule cells	CL-101	cell preparation in four 96-well plates	Marina Dobrovolskaia	Test sample and positive control addition	Marina Dobrovolskaia	LLC-PK1-24h-NCL22-3			NCL-22	0.016	mg/mL	UO_0000176	UO	24	hour	UO_0000032	UO
LLC-PK1	biospecimen	porcine proximal tubule cells	CL-101	cell preparation in four 96-well plates	Marina Dobrovolskaia	Test sample and positive control addition	Marina Dobrovolskaia	LLC-PK1-24h-NCL22-4			NCL-22	0.032	mg/mL	UO_0000176	UO	24	hour	UO_0000032	UO
LLC-PK1	biospecimen	porcine proximal tubule cells	CL-101	cell preparation in four 96-well plates	Marina Dobrovolskaia	Test sample and positive control addition	Marina Dobrovolskaia	LLC-PK1-24h-NCL22-5			NCL-22	0.064	mg/mL	UO_0000176	UO	24	hour	UO_0000032	UO
LLC-PK1	biospecimen	porcine proximal tubule cells	CL-101	cell preparation in four 96-well plates	Marina Dobrovolskaia	Test sample and positive control addition	Marina Dobrovolskaia	LLC-PK1-24h-NCL22-6			NCL-22	0.128	mg/mL	UO_0000176	UO	24	hour	UO_0000032	UO
LLC-PK1	biospecimen	porcine proximal tubule cells	CL-101	cell preparation in four 96-well plates	Marina Dobrovolskaia	Test sample and positive control addition	Marina Dobrovolskaia	LLC-PK1-24h-NCL22-7			NCL-22	0.256	mg/mL	UO_0000176	UO	24	hour	UO_0000032	UO
LLC-PK1	biospecimen	porcine proximal tubule cells	CL-101	cell preparation in four 96-well plates	Marina Dobrovolskaia	Test sample and positive control addition	Marina Dobrovolskaia	LLC-PK1-24h-NCL22-8			NCL-22	0.512	mg/mL	UO_0000176	UO	24	hour	UO_0000032	UO
LLC-PK1	biospecimen	porcine proximal tubule cells	CL-101	cell preparation in four 96-well plates	Marina Dobrovolskaia	Test sample and positive control addition	Marina Dobrovolskaia	LLC-PK1-24h-NCL22-9			NCL-22	1	mg/mL	UO_0000176	UO	24	hour	UO_0000032	UO
LLC-PK1	biospecimen	porcine proximal tubule cells	CL-101	cell preparation in four 96-well plates	Marina Dobrovolskaia	Test sample and positive control addition	Marina Dobrovolskaia	LLC-PK1-24h-NCL23-1			NCL-23	0.004	mg/mL	UO_0000176	UO	24	hour	UO_0000032	UO
LLC-PK1	biospecimen	porcine proximal tubule cells	CL-101	cell preparation in four 96-well plates	Marina Dobrovolskaia	Test sample and positive control addition	Marina Dobrovolskaia	LLC-PK1-24h-NCL23-2			NCL-23	0.008	mg/mL	UO_0000176	UO	24	hour	UO_0000032	UO
LLC-PK1	biospecimen	porcine proximal tubule cells	CL-101	cell preparation in four 96-well plates	Marina Dobrovolskaia	Test sample and positive control addition	Marina Dobrovolskaia	LLC-PK1-24h-NCL23-3			NCL-23	0.016	mg/mL	UO_0000176	UO	24	hour	UO_0000032	UO
LLC-PK1	biospecimen	porcine proximal tubule cells	CL-101	cell preparation in four 96-well plates	Marina Dobrovolskaia	Test sample and positive control addition	Marina Dobrovolskaia	LLC-PK1-24h-NCL23-4			NCL-23	0.032	mg/mL	UO_0000176	UO	24	hour	UO_0000032	UO
LLC-PK1	biospecimen	porcine proximal tubule cells	CL-101	cell preparation in four 96-well plates	Marina Dobrovolskaia	Test sample and positive control addition	Marina Dobrovolskaia	LLC-PK1-24h-NCL23-5			NCL-23	0.064	mg/mL	UO_0000176	UO	24	hour	UO_0000032	UO
LLC-PK1	biospecimen	porcine proximal tubule cells	CL-101	cell preparation in four 96-well plates	Marina Dobrovolskaia	Test sample and positive control addition	Marina Dobrovolskaia	LLC-PK1-24h-NCL23-6			NCL-23	0.128	mg/mL	UO_0000176	UO	24	hour	UO_0000032	UO
LLC-PK1	biospecimen	porcine proximal tubule cells	CL-101	cell preparation in four 96-well plates	Marina Dobrovolskaia	Test sample and positive control addition	Marina Dobrovolskaia	LLC-PK1-24h-NCL23-7			NCL-23	0.256	mg/mL	UO_0000176	UO	24	hour	UO_0000032	UO
LLC-PK1	biospecimen	porcine proximal tubule cells	CL-101	cell preparation in four 96-well plates	Marina Dobrovolskaia	Test sample and positive control addition	Marina Dobrovolskaia	LLC-PK1-24h-NCL23-8			NCL-23	0.512	mg/mL	UO_0000176	UO	24	hour	UO_0000032	UO
LLC-PK1	biospecimen	porcine proximal tubule cells	CL-101	cell preparation in four 96-well plates	Marina Dobrovolskaia	Test sample and positive control addition	Marina Dobrovolskaia	LLC-PK1-24h-NCL23-9			NCL-23	1	mg/mL	UO_0000176	UO	24	hour	UO_0000032	UO
LLC-PK1	biospecimen	porcine proximal tubule cells	CL-101	cell preparation in four 96-well plates	Marina Dobrovolskaia	Test sample and positive control addition	Marina Dobrovolskaia	LLC-PK1-24h-NCL24-1			NCL-24	0.004	mg/mL	UO_0000176	UO	24	hour	UO_0000032	UO
LLC-PK1	biospecimen	porcine proximal tubule cells	CL-101	cell preparation in four 96-well plates	Marina Dobrovolskaia	Test sample and positive control addition	Marina Dobrovolskaia	LLC-PK1-24h-NCL24-2			NCL-24	0.008	mg/mL	UO_0000176	UO	24	hour	UO_0000032	UO
LLC-PK1	biospecimen	porcine proximal tubule cells	CL-101	cell preparation in four 96-well plates	Marina Dobrovolskaia	Test sample and positive control addition	Marina Dobrovolskaia	LLC-PK1-24h-NCL24-3			NCL-24	0.016	mg/mL	UO_0000176	UO	24	hour	UO_0000032	UO
LLC-PK1	biospecimen	porcine proximal tubule cells	CL-101	cell preparation in four 96-well plates	Marina Dobrovolskaia	Test sample and positive control addition	Marina Dobrovolskaia	LLC-PK1-24h-NCL24-4			NCL-24	0.032	mg/mL	UO_0000176	UO	24	hour	UO_0000032	UO
LLC-PK1	biospecimen	porcine proximal tubule cells	CL-101	cell preparation in four 96-well plates	Marina Dobrovolskaia	Test sample and positive control addition	Marina Dobrovolskaia	LLC-PK1-24h-NCL24-5			NCL-24	0.064	mg/mL	UO_0000176	UO	24	hour	UO_0000032	UO
LLC-PK1	biospecimen	porcine proximal tubule cells	CL-101	cell preparation in four 96-well plates	Marina Dobrovolskaia	Test sample and positive control addition	Marina Dobrovolskaia	LLC-PK1-24h-NCL24-6			NCL-24	0.128	mg/mL	UO_0000176	UO	24	hour	UO_0000032	UO
LLC-PK1	biospecimen	porcine proximal tubule cells	CL-101	cell preparation in four 96-well plates	Marina Dobrovolskaia	Test sample and positive control addition	Marina Dobrovolskaia	LLC-PK1-24h-NCL24-7			NCL-24	0.256	mg/mL	UO_0000176	UO	24	hour	UO_0000032	UO
LLC-PK1	biospecimen	porcine proximal tubule cells	CL-101	cell preparation in four 96-well plates	Marina Dobrovolskaia	Test sample and positive control addition	Marina Dobrovolskaia	LLC-PK1-24h-NCL24-8			NCL-24	0.512	mg/mL	UO_0000176	UO	24	hour	UO_0000032	UO
LLC-PK1	biospecimen	porcine proximal tubule cells	CL-101	cell preparation in four 96-well plates	Marina Dobrovolskaia	Test sample and positive control addition	Marina Dobrovolskaia	LLC-PK1-24h-NCL24-9			NCL-24	1	mg/mL	UO_0000176	UO	24	hour	UO_0000032	UO
LLC-PK1	biospecimen	porcine proximal tubule cells	CL-101	cell preparation in four 96-well plates	Marina Dobrovolskaia	Test sample and positive control addition	Marina Dobrovolskaia	LLC-PK1-48h-NCL22-1			NCL-22	0.004	mg/mL	UO_0000176	UO	48	hour	UO_0000032	UO
LLC-PK1	biospecimen	porcine proximal tubule cells	CL-101	cell preparation in four 96-well plates	Marina Dobrovolskaia	Test sample and positive control addition	Marina Dobrovolskaia	LLC-PK1-48h-NCL22-2			NCL-22	0.008	mg/mL	UO_0000176	UO	48	hour	UO_0000032	UO
LLC-PK1	biospecimen	porcine proximal tubule cells	CL-101	cell preparation in four 96-well plates	Marina Dobrovolskaia	Test sample and positive control addition	Marina Dobrovolskaia	LLC-PK1-48h-NCL22-3			NCL-22	0.016	mg/mL	UO_0000176	UO	48	hour	UO_0000032	UO
LLC-PK1	biospecimen	porcine proximal tubule cells	CL-101	cell preparation in four 96-well plates	Marina Dobrovolskaia	Test sample and positive control addition	Marina Dobrovolskaia	LLC-PK1-48h-NCL22-4			NCL-22	0.032	mg/mL	UO_0000176	UO	48	hour	UO_0000032	UO
LLC-PK1	biospecimen	porcine proximal tubule cells	CL-101	cell preparation in four 96-well plates	Marina Dobrovolskaia	Test sample and positive control addition	Marina Dobrovolskaia	LLC-PK1-48h-NCL22-5			NCL-22	0.064	mg/mL	UO_0000176	UO	48	hour	UO_0000032	UO
LLC-PK1	biospecimen	porcine proximal tubule cells	CL-101	cell preparation in four 96-well plates	Marina Dobrovolskaia	Test sample and positive control addition	Marina Dobrovolskaia	LLC-PK1-48h-NCL22-6			NCL-22	0.128	mg/mL	UO_0000176	UO	48	hour	UO_0000032	UO
LLC-PK1	biospecimen	porcine proximal tubule cells	CL-101	cell preparation in four 96-well plates	Marina Dobrovolskaia	Test sample and positive control addition	Marina Dobrovolskaia	LLC-PK1-48h-NCL22-7			NCL-22	0.256	mg/mL	UO_0000176	UO	48	hour	UO_0000032	UO
LLC-PK1	biospecimen	porcine proximal tubule cells	CL-101	cell preparation in four 96-well plates	Marina Dobrovolskaia	Test sample and positive control addition	Marina Dobrovolskaia	LLC-PK1-48h-NCL22-8			NCL-22	0.512	mg/mL	UO_0000176	UO	48	hour	UO_0000032	UO
LLC-PK1	biospecimen	porcine proximal tubule cells	CL-101	cell preparation in four 96-well plates	Marina Dobrovolskaia	Test sample and positive control addition	Marina Dobrovolskaia	LLC-PK1-48h-NCL22-9			NCL-22	1	mg/mL	UO_0000176	UO	48	hour	UO_0000032	UO
LLC-PK1	biospecimen	porcine proximal tubule cells	CL-101	cell preparation in four 96-well plates	Marina Dobrovolskaia	Test sample and positive control addition	Marina Dobrovolskaia	LLC-PK1-48h-NCL23-1			NCL-23	0.004	mg/mL	UO_0000176	UO	48	hour	UO_0000032	UO
LLC-PK1	biospecimen	porcine proximal tubule cells	CL-101	cell preparation in four 96-well plates	Marina Dobrovolskaia	Test sample and positive control addition	Marina Dobrovolskaia	LLC-PK1-48h-NCL23-2			NCL-23	0.008	mg/mL	UO_0000176	UO	48	hour	UO_0000032	UO
LLC-PK1	biospecimen	porcine proximal tubule cells	CL-101	cell preparation in four 96-well plates	Marina Dobrovolskaia	Test sample and positive control addition	Marina Dobrovolskaia	LLC-PK1-48h-NCL23-3			NCL-23	0.016	mg/mL	UO_0000176	UO	48	hour	UO_0000032	UO
LLC-PK1	biospecimen	porcine proximal tubule cells	CL-101	cell preparation in four 96-well plates	Marina Dobrovolskaia	Test sample and positive control addition	Marina Dobrovolskaia	LLC-PK1-48h-NCL23-4			NCL-23	0.032	mg/mL	UO_0000176	UO	48	hour	UO_0000032	UO
LLC-PK1	biospecimen	porcine proximal tubule cells	CL-101	cell preparation in four 96-well plates	Marina Dobrovolskaia	Test sample and positive control addition	Marina Dobrovolskaia	LLC-PK1-48h-NCL23-5			NCL-23	0.064	mg/mL	UO_0000176	UO	48	hour	UO_0000032	UO
LLC-PK1	biospecimen	porcine proximal tubule cells	CL-101	cell preparation in four 96-well plates	Marina Dobrovolskaia	Test sample and positive control addition	Marina Dobrovolskaia	LLC-PK1-48h-NCL23-6			NCL-23	0.128	mg/mL	UO_0000176	UO	48	hour	UO_0000032	UO
LLC-PK1	biospecimen	porcine proximal tubule cells	CL-101	cell preparation in four 96-well plates	Marina Dobrovolskaia	Test sample and positive control addition	Marina Dobrovolskaia	LLC-PK1-48h-NCL23-7			NCL-23	0.256	mg/mL	UO_0000176	UO	48	hour	UO_0000032	UO
LLC-PK1	biospecimen	porcine proximal tubule cells	CL-101	cell preparation in four 96-well plates	Marina Dobrovolskaia	Test sample and positive control addition	Marina Dobrovolskaia	LLC-PK1-48h-NCL23-8			NCL-23	0.512	mg/mL	UO_0000176	UO	48	hour	UO_0000032	UO
LLC-PK1	biospecimen	porcine proximal tubule cells	CL-101	cell preparation in four 96-well plates	Marina Dobrovolskaia	Test sample and positive control addition	Marina Dobrovolskaia	LLC-PK1-48h-NCL23-9			NCL-23	1	mg/mL	UO_0000176	UO	48	hour	UO_0000032	UO
LLC-PK1	biospecimen	porcine proximal tubule cells	CL-101	cell preparation in four 96-well plates	Marina Dobrovolskaia	Test sample and positive control addition	Marina Dobrovolskaia	LLC-PK1-48h-NCL24-1			NCL-24	0.004	mg/mL	UO_0000176	UO	48	hour	UO_0000032	UO
LLC-PK1	biospecimen	porcine proximal tubule cells	CL-101	cell preparation in four 96-well plates	Marina Dobrovolskaia	Test sample and positive control addition	Marina Dobrovolskaia	LLC-PK1-48h-NCL24-2			NCL-24	0.008	mg/mL	UO_0000176	UO	48	hour	UO_0000032	UO
LLC-PK1	biospecimen	porcine proximal tubule cells	CL-101	cell preparation in four 96-well plates	Marina Dobrovolskaia	Test sample and positive control addition	Marina Dobrovolskaia	LLC-PK1-48h-NCL24-3			NCL-24	0.016	mg/mL	UO_0000176	UO	48	hour	UO_0000032	UO
LLC-PK1	biospecimen	porcine proximal tubule cells	CL-101	cell preparation in four 96-well plates	Marina Dobrovolskaia	Test sample and positive control addition	Marina Dobrovolskaia	LLC-PK1-48h-NCL24-4			NCL-24	0.032	mg/mL	UO_0000176	UO	48	hour	UO_0000032	UO
LLC-PK1	biospecimen	porcine proximal tubule cells	CL-101	cell preparation in four 96-well plates	Marina Dobrovolskaia	Test sample and positive control addition	Marina Dobrovolskaia	LLC-PK1-48h-NCL24-5			NCL-24	0.064	mg/mL	UO_0000176	UO	48	hour	UO_0000032	UO
LLC-PK1	biospecimen	porcine proximal tubule cells	CL-101	cell preparation in four 96-well plates	Marina Dobrovolskaia	Test sample and positive control addition	Marina Dobrovolskaia	LLC-PK1-48h-NCL24-6			NCL-24	0.128	mg/mL	UO_0000176	UO	48	hour	UO_0000032	UO
LLC-PK1	biospecimen	porcine proximal tubule cells	CL-101	cell preparation in four 96-well plates	Marina Dobrovolskaia	Test sample and positive control addition	Marina Dobrovolskaia	LLC-PK1-48h-NCL24-7			NCL-24	0.256	mg/mL	UO_0000176	UO	48	hour	UO_0000032	UO
LLC-PK1	biospecimen	porcine proximal tubule cells	CL-101	cell preparation in four 96-well plates	Marina Dobrovolskaia	Test sample and positive control addition	Marina Dobrovolskaia	LLC-PK1-48h-NCL24-8			NCL-24	0.512	mg/mL	UO_0000176	UO	48	hour	UO_0000032	UO
LLC-PK1	biospecimen	porcine proximal tubule cells	CL-101	cell preparation in four 96-well plates	Marina Dobrovolskaia	Test sample and positive control addition	Marina Dobrovolskaia	LLC-PK1-48h-NCL24-9			NCL-24	1	mg/mL	UO_0000176	UO	48	hour	UO_0000032	UO
