# Supplementary material for: ISA-TAB-Nano: A Specification for Sharing Nanomaterial Research Data in Spreadsheet-based Format
Source: BMC Biotechnol. 2013 Jan 14;13:2. doi: 10.1186/1472-6750-13-2 (PMC3598649; doi:10.1186/1472-6750-13-2)
Supplement: Additional file 2 — This file contains the examples described in Supporting File 1. [file 1472-6750-13-2-S2.zip › examples/s_size-DLS.xls]

## Sheet: s_size-DLS
Material Source Name REF	Protocol REF	Sample Name	Performer	Parameter Value[pH]	Parameter Value[particle concentration]	Unit	Term Accession Number	Term Source Ref	ParameterValue[NaCl concentration]	Unit	Term Accession Number	Term Source Ref	Material Type	Term Source Ref	Term Accession Number	Term Accession Number	Term Source Ref	Material File	Provider
NCL-20	Measuring the size of nanoparticles in aqueous media using batch-mode dynamic light scattering	NCL-20-1	Anil Patri	7.4	1	mg/mL	UO_0000176	UO	154	mM	UO_0000063	UO	nanoparticle sample	m_NCL-20.txt		NPO_1404	NPO	m_NCL-20.xls	Dendritic Nanotechnologies, Inc.
NCL-22	Measuring the size of nanoparticles in aqueous media using batch-mode dynamic light scattering	NCL-22-1	Anil Patri	7.4	1	mg/mL	UO_0000176	UO	154	mM	UO_0000063	UO	nanoparticle sample	m_NCL-23.txt		NPO_1404	NPO	m_NCL-22.xls	Dendritic Nanotechnologies, Inc.
NCL-23	Measuring the size of nanoparticles in aqueous media using batch-mode dynamic light scattering	NCL-23-1	Anil Patri	7.4	1	mg/mL	UO_0000176	UO	154	mM	UO_0000063	UO	nanoparticle sample	m_NCL-23.txt		NPO_1404	NPO	m_NCL-23.xls	Dendritic Nanotechnologies, Inc.
