# Supplementary material for: ISA-TAB-Nano: A Specification for Sharing Nanomaterial Research Data in Spreadsheet-based Format
Source: BMC Biotechnol. 2013 Jan 14;13:2. doi: 10.1186/1472-6750-13-2 (PMC3598649; doi:10.1186/1472-6750-13-2)
Supplement: Additional file 3 — This file contains ISA-TAB-Nano templates for common assays. [file 1472-6750-13-2-S3.zip]

Archive with 4 entries (4 files):
- templates/a_xxxx.xls
- templates/i_xxxx.xls
- templates/m_xxxx.xls
- templates/s_xxxx.xls
