# Supplementary material for: ISA-TAB-Nano: A Specification for Sharing Nanomaterial Research Data in Spreadsheet-based Format
Source: BMC Biotechnol. 2013 Jan 14;13:2. doi: 10.1186/1472-6750-13-2 (PMC3598649; doi:10.1186/1472-6750-13-2)
Supplement: Additional file 3 — This file contains ISA-TAB-Nano templates for common assays. [file 1472-6750-13-2-S3.zip › templates/a_xxxx.xls]

## Sheet: Assay file
Sample Name	Source Name	Assay Name	Measurement Value[measurement term]	Statistic	Unit	Term Accession Number	Term Source Ref	Image File	Raw Data File	Derived Data File	Protocol REF	Parameter Value[parameter term]	Performer	Date	Factor Value [factor name]	Unit	Term Accession Number	Term Source Ref	Comment
