# Supplementary material for: ISA-TAB-Nano: A Specification for Sharing Nanomaterial Research Data in Spreadsheet-based Format
Source: BMC Biotechnol. 2013 Jan 14;13:2. doi: 10.1186/1472-6750-13-2 (PMC3598649; doi:10.1186/1472-6750-13-2)
Supplement: Additional file 3 — This file contains ISA-TAB-Nano templates for common assays. [file 1472-6750-13-2-S3.zip › templates/i_xxxx.xls]

## Sheet: Investigation file
ONTOLOGY SOURCE REFERENCE
Term Source Name
Term Source File
Term Source Version
Term Source Description
INVESTIGATION
Investigation Identifier
Investigation Title
Investigation Description
Investigation Disease
Investigation Disease Term Accession Number
Investigation Disease Term Source REF
Investigation Outcome
Investigation Submission Date
Investigation Public Release Date
INVESTIGATION PUBLICATIONS
Investigation PubMed ID
Investigation Publication DOI
Investigation Publication Author list
Investigation Publication Title
Investigation Publication Status
Investigation Publication Status Term Accession Number
Investigation Publication Status Term Source REF
INVESTIGATION CONTACTS
Investigation Person Last Name
Investigation Person First Name
Investigation Person Mid Initials
Investigation Person Email
Investigation Person Phone
Investigation Person Fax
Investigation Person Address
Investigation Person Affiliation
Investigation Person Roles
Investigation Person Roles Term Accession Number
Investigation Person Roles Term Source REF
STUDY
Study Identifier
Study Title
Study Submission Date
Study Public Release Date
Study Description
Study Disease
Study Disease Term Accession Number
Study Disease Term Source REF
Study Outcome
Study File Name
Study File Description
STUDY DESIGN DESCRIPTORS
Study Design Type
Study Design Type Term Accession Number
Study Design Type Term Source REF
STUDY PUBLICATIONS
Study PubMed ID
Study Publication DOI
Study Publication Author list
Study Publication Title
Study Publication Status
Study Publication Status Term Accession Number
Study Publication Status Term Source REF
STUDY FACTORS
Study Factor Name
Study Factor Name Term Accession Number
Study Factor Name Term Source REF
Study Factor Type
Study Factor Type Term Accession Number
Study Factor Type Term Source REF
STUDY ASSAYS
Study Assay Measurement Type
Study Assay Measurement Term Accession Number
Study Assay Measurement Term Source REF
Study Assay Technology Type
Study Assay Technology Type Term Accession Number
Study Assay Technology Type Term Source REF
Study Assay Technology Platform
Study Assay Measurement Name
Study Assay Measurement Name Term Accession Number
Study Assay Measurement Name Term Source REF
Study Assay File Name
STUDY PROTOCOLS
Study Protocol Name
Study Protocol Type
Study Protocol Type Term Accession Number
Study Protocol Type Term Source REF
Study Protocol Description
Study Protocol URI
Study Protocol Version
Study Protocol Parameters Name
Study Protocol Parameters Name Term Accession Number
Study Protocol Parameters Name Term Source REF
Study Protocol Components Name
Study Protocol Components Type
Study Protocol Components Type Term Accession Number
Study Protocol Components Type Term Source REF
STUDY CONTACTS
Study Person Last Name
Study Person First Name
Study Person Middle Initials
Study Person Email
Study Person Phone
Study Person Fax
Study Person Address
Study Person Affiliation
Study Person Roles
Study Person Roles Term Accession Number
Study Person Roles Term Source REF
