# Supplementary material for: ISA-TAB-Nano: A Specification for Sharing Nanomaterial Research Data in Spreadsheet-based Format
Source: BMC Biotechnol. 2013 Jan 14;13:2. doi: 10.1186/1472-6750-13-2 (PMC3598649; doi:10.1186/1472-6750-13-2)
Supplement: Additional file 3 — This file contains ISA-TAB-Nano templates for common assays. [file 1472-6750-13-2-S3.zip › templates/m_xxxx.xls]

## Sheet: Sheet1
Material Source Name	Material Name	Manufacturer Lot Identifier	Material Description	Material Synthesis	Material Design Rationale	Material Intended Application	Term Accession Number	Term Source REF	Material Type	Term Accession Number	Term Source REF	Material Chemical Name	Term Accession Number	Term Source REF	Characteristics[characteristic name {ontology:accession_number}]	Unit	Term Accession Number	Term Source REF	Material Constituent	Material Linkage	Material Linkage Type	Term Accession Number	Term Source REF	Material Data File	Material Data File Type	Term Accession Number	Term Source REF	Material Data File Version	Material Data File Description
