# Supplementary material for: ISA-TAB-Nano: A Specification for Sharing Nanomaterial Research Data in Spreadsheet-based Format
Source: BMC Biotechnol. 2013 Jan 14;13:2. doi: 10.1186/1472-6750-13-2 (PMC3598649; doi:10.1186/1472-6750-13-2)
Supplement: Additional file 3 — This file contains ISA-TAB-Nano templates for common assays. [file 1472-6750-13-2-S3.zip › templates/s_xxxx.xls]

## Sheet: Study file
Source Name	Material Source Name REF	Sample Name	Material Type	Term Source Ref	Term Accession Number	Material File	Characteristics[characteristic name {ontology:accession_number}]	Provider	Protocol REF	Parameter Value [NaCl concentration]	Parameter Value[parameter term]	Unit	Term Accession Number	Term Source Ref	Performer	Date	Factor Value[factor name]	Comment
